# Supplementary material for: Combination radiation and αPD-L1 enhance tumor control by stimulating CD8+ PD-1+ TCF-1+ T cells in the tumor-draining lymph node
Source: Nat Commun. 2025 Apr 14;16:3522. doi: 10.1038/s41467-025-58510-1 (PMC11997041; doi:10.1038/s41467-025-58510-1)
Supplement: Supplementary file 6 — Source Data [file 41467_2025_58510_MOESM6_ESM.xlsx]

## Sheet: Figure 1
Figure 1B
Tumor 1
Day	Con											RT										αPD-L1									RT+αPD-L1
8	104.196	250.043	41.262	47.0496	122.67	249.444	154.783	163.145	190.06	118.845		191.952	56.056	24.0978	67.158	103.813	91.2288	224.624	240.683	442.031		172.055	95.238	71.8614	119.508	426.317	361.308	83.5822	154.649		56.1428	71.3856	81.0446	74.0262	29.1018	79.2605	228.34	209.83	93.7373	112.216
10	154.552	320.627	60.1099	61.3548	172.929	446.16	274.267	257.657	264.42	180.752		265.348	94.4034	46.357	98.4838	155.217	132.954	310.96	339.19	560.56		298.297	128.403	107.897	166.627	527.8	456.197	116.825	223.404		87.9934	98.8416	110.834	105.454	65.2746	100.203	368.225	305.448	168.694	137.727
13	609.752	347.518	194.039	263.39	376.812	598.239	427.618	566.366	656.423	229.04		712.712	389.646	199.88	259.954	193.752	169.085	502.393	422.365	839.124		781.023	165.766	501.094	632.06	723.341	635.956	140.65	354.995		88.6579	161.529	113.345	204.787	173.659	114.92	438.724	350.255	188.188	163.375
15	932.412	420.992	198.132	462.758	650.777	996.19	796.475	1133.86	1238.93	397.051		771.938	569.584	229.058	301.766	262.99	328.536	766.561	701.643	1050.5		1265.63	351.515	628.031	762.694	826.426	1023.52	266.614	940.596		82.083	151.258	109.512	222.685	153.459	134.103	615.597	441.293	390.539	221.832
17	1069.91	899.028	231.279	558.688	862.683	1485.96	1076.45	1591.87	1553.13	746.46		944.183	769.018	342.342	372.578	478.209	551.454	1078.2	948.743	1137.43		1391.21	597.301	1162.99	998.15	1149.09	1168.44	494.121	1208.08		118.518	180.765	139.406	249.85	206.856	257.143	867.31	602.597	613.051	393.026
20	2369.64	2192.32		646.188	1437.18	1965.41		2206.36	2351.67	1365.91		1458.33	1289.7	590.047	512.861	493.343	869.606	1221.93	1365.66	1656.35		2028.57	751.179	1796.08	1642.15	1921.29	1881.08	768.288	1476.82		156.293	205.353	151.351	252.689	375.594	346.312	1199.17	783.619	712.348	469.148
22						2225.98				1817.56		2001.33	1604.55	954.013	614.141	921.72	1568.55	1752.79	1965.77			2397.38	1100.43	2305.75	1784.09			1234.6	1933.47		226.676	328.865	278.038	339.36	409.893	532.097	1629.24	954.408	853.014	600.836
24										2339.25			2025.42	1167.98	923.692	1500.01	2173.79						1775.52		2037.93			1810.68	2282.51		274.718	377.395	348.042	437.102	518.095	659.897		1517.29	1274.62	799.713
Tumor 2
Day	Con											RT										αPD-L1									RT+αPD-L1
10	147.638	58.7059	124.384	81.016	110.438	166.811	45.9742	129.988	222.943	58.604		31.0128	61.4656	79.6484	132.397	150.688	103.99	90.7192	149.411	112.131		74.88	81.614	53.04	73.008	293.046	125.842	62.8082	175.032		69.6384	25.4987	140.54	31.98	92.8512	59.6232	144.693	244.816	31.849	190.707
13	198.744	74.2976	200.323	134.828	264.935	261.015	93.04	209.344	299.809	122.873		33.1968	98.9128	130.56	171.325	222.394	171.761	170.914	232.686	136.937		127.733	125.174	70.0128	94.8776	342.833	157.772	105.889	226.833		110.991	37.3027	185.328	51.3422	146.564	91.52	176.904	253.111	78.2496	316.368
15	266.114	90.1649	316.139	123.964	766.584	487.469	252.72	392.995	674.914	362.201		89.4348	104.264	383.011	222.078	340.25	298.968	376.194	371.48	292.032		281.586	177.653	119.291	216.104	683.38	273.807	251.797	531.171		134.55	41.7331	123.092	57.1771	152.381	172.458	303.68	277.593	171.731	521.914
17	493.453	122.803	459.95	187.009	962.813	814.688	409.369	561.063	1070.42	595.286		91.8549	178.922	481.419	322.109	543.816	456.228	642.917	487.619	538.2		473.775	226.269	282.256	332.846	1053.76	483.347	464.35	955.675		249.444	63.1488	223.08	81.3758	184.106	341.327	560.003	328.468	231.198	688.785
20	1207.79	287.065		296.369	1497.84	1088.38		844.892	1358.97	963.737		132.954	287.065	901.019	532.818	615.124	744.469	1030.14	779.216	792.149		889.2	346.382	348.579	492.07	1411.95	762.968	664.435	1082.63		253.796	69.1891	355.93	95.6592	307.782	412.523	652.455	377.395	367.33	988.135
22						1501.19				1291.11		204.75	401.918	1055	940.63	908.872	1228.52	1430.96	1166.52			1634.86	605.764	509.483	733.442			1050.82	1679.39		341.983	90.6922	494.108	118.619	325.728	558.624	931.428	683.155	571.701	1484.03
24										1745.65			503.23	1255.56	1257.45	1384.13	1530.81						955.594		1017.02			1595.02	1964.93		397.529	108.763	548.73	167.567	386.794	683.28		754.042	787.026	1655.36
Figure 1D									Figure 1G									Figure 1H
Tumor 1				Tumor 2					Tumor 1				Tumor 2					Tumor 1				Tumor 2
Con	RT	αP	RT/αP	Con	RT	αP	RT/αP		Con	RT	αP	RT/αP	Con	RT	αP	RT/αP		Con	RT	αP	RT/αP	Con	RT	αP	RT/αP
3572.56	47957.9	48823.3	20398.6	7642.42	19960.9	66448.4	5995.07		309.026	1491.49	1694.17	1024.01	2040.53	327.358	877.119	617.492		3201.01	45368.2	46626.2	19235.9	5097.5	19202.3	64521.4	5191.73
2183.42	62222.1	6738.35	20320.5	4043.66	32233.6	3264.39	32606.5		183.408	28248.8	1650.9	3332.56	642.941	722.033	652.879	5151.82		1853.73	14124.4	4689.89	16114.1	3384.54	31427.8	2177.35	25302.6
3647.75	15810.3	14481.4	966633	2667.61	45888.3	12029.5	282823		143.721	1128.86	699.453	50168.3	156.856	1216.04	151.571	16969.4		3447.13	14687.8	13453.2	890269	2510.22	44006.9	11740.8	260480
8046.49	4241.69	39818.1	48604	3850.84	2079.13	13718.6	92842.9		342.78	1370.06	1095	23329.9	824.079	230.783	355.312	8495.12		7571.75	2676.5	38026.3	21774.6	2749.5	1386.78	13142.4	79752
3969.23	13095.6	30155.4	20469.9	2834.11	6003.83	22391	20121.4		54.7754	5618.01	657.389	1066.48	50.4471	708.452	810.556	770.649		3913.66	6796.62	29250.8	19037	2783.09	4592.93	21383.5	19054.9
80.7877	16585.5	6286.82	1.80407e+06	661.096	85174.9	22488.4	128355		26.9023	839.228	360.863	7757.52	1	2112.34	1230.12	705.954		53.8854	5834.17	15656.7	1.79325e+06	661.096	21229.1	83045.5	127457
583.302	16465.1	66629.8	5.73205e+06	2799.84	31918.2	146685	473393		40.2478	614.15	406.442	44710	223.987	1765.08	997.459	2414.31		543.054	66096.7	15855.9	5.6862e+06	2463.86	145658	30162.7	471026
8933.79	80006.4	1973.57	11012.4	12055.1	239548	15676	10789.9		732.571	1304.1	116.046	1	519.576	3928.58	796.341	372.253		8138.68	1857.13	78566.3	11012.4	11440.3	14876.5	235475	10423.1
13911.6	184569	161574	209179	65347.7	59270.5	629844	148531		183.633	1	2051.99	4392.76	999.82	1013.53	4723.83	1856.64		13730.8	159312	184569	204577	64302.2	624806	58144.4	146749
6118.87	19902	25484.4	826758	5561.01	40592.2	31611.4	950714		182.954	425.903	410.3	7110.12	167.386	393.744	300.308	8651.5		5935.31	25076.7	19484.1	819317	5394.18	31232.1	40145.6	942157
2244.35	23550.2	6768.32	76159.3	3104.08	52923.5	35762.6	809508		262.589	694.731	342.477	2726.5	493.549	2762.61	2739.42	15137.8		1957.08	22726	6375.75	72656	2554.66	49801	32758.5	791699
3286.6	65425	11317.3	80698.5	1457.51	21173	8013.86	148302		136.394	4056.35	475.326	3534.59	476.604	1274.62	581.005	8557.04		3132.13	60648.9	10796.7	76421.5	906.568	19818	7396.79	138514
8139.43	38712.3	7711.73	97016.1	13042.7	80851.4	7804.3	412347		575.458	2671.15	347.028	4986.63	624.744	6427.69	567.372	27544.8		7472	35808.9	7295.3	90807.1	12338.4	73898.2	7164.34	382246

## Sheet: Figure 2
Figure 2B			Figure 2E									Figure 2G									Figure 2H
TdLN	Tumor		Tumor 1				Tumor 2					Tumor 1				Tumor 2					Tumor 1				Tumor 2
89.6	8.65		Con	RT/αP	Con+FTY	RT/αP+FTY	Con	RT/αP	Con+FTY	RT/αP+FTY		Con	RT/αP	Con+FTY	RT/αP+FTY	Con	RT/αP	Con+FTY	RT/αP+FTY		Con	RT/αP	Con+FTY	RT/αP+FTY	Con	RT/αP	Con+FTY	RT/αP+FTY
65	8.4		1	29269.6	1	3721.44	91.5067	7847.55	304.658	2111.96		0	450.752	0	25.3058	0	48.6548	0	4.43512		1	28830.6	1	3695.39	61.035	7800.46	304.658	2103.51
65.7	3.94		18.9586	1922.13	162.502	361.115	1	3180.04	8.3219	195.646		0	62.2769	0	0	0	141.194	0	0		18.9586	1851.01	162.502	361.115	1	3040.12	8.3219	195.646
39.7	4.26		424.132	4337.18	314.805	2149.25	663.513	7704.51	191.558	1395.16		0	14.7464	0	25.791	0	187.22	0	3.90645		424.132	4315.5	314.805	2114.86	663.513	7519.61	191.558	1386.79
85.7	1.38		505.938	63778.3	49.177	1184.57	7837.22	193060	189.918	301.762		0	1103.36	0	10.1873	117.558	2548.39	5.20376	6.15594		505.938	62694	49.177	1173.91	7719.66	190357	179.473	295.726
65.9	33.3		2058.86	16149.3	883.532	774.289	4479.4	24560.2	1741.32	1181.46		34.7947	260.003	2.03212	3.32944	86.9003	162.097	9.57724	0		2023.86	15874.7	881.765	771.192	4394.29	24388.3	1732.61	1181.46
62	6.9		545.138	80231.5	175.541	1641.16	1790.13	37472.4	606.001	107.667		0	377.088	0	11.1599	15.3951	460.911	11.4534	0		545.138	79750.1	169.046	1618.19	1774.02	37022.8	594.487	107.667
69.3	8.2		3092.09	10394	80.4664	1497.96	3943.02	9811.71	49.0946	3986.42		7.42102	416.8	0	0	17.3493	209.971	0	27.9049		3076.63	9915.88	80.4664	1497.96	3907.53	9586.05	49.0946	3930.61
88.2	1.32		1175.13	25798.2	1	666.334	4691.69	2096.89	1	113.108		0	490.166	0	0	40.8177	57.4549	0	0		1175.13	25282.3	1	666.334	4611.93	2025.6	1	113.108
66	2.99		923.743	42126.4	1	60.603	1868.88	77833.9	149.71	1188.17		0	842.528	0	0	12.3346	747.205	0	0		903.421	41241.8	1	60.603	1852.06	76977.7	149.71	1156.09
			383.015	477146	7.77847	861.256	1021.01	69564.7	24.2462	3229.18		0	3721.74	0	0	0	584.343	0	41.0106		383.015	473329	7.77847	861.256	1021.01	68869	24.2462	3187.21
Figure 2I
Tumor 1
Day	Con															RT/αPD-L1															Con+FTY720															RT/αPD-L1+FTY720
10	135.554	162.402	139.384	191.178	114.988	134.17	164.761	128.115	134.389	159.382	136.937	195.024	137.077	131.404	185.12	126.486	148.302	157.435	186.657	132.912	176.146	143.096	151.757	115.599	154.167	170.179	153.754	176.576	185.236	186.527	102.648	151.031	153.837	121.741	180.111	124.051	133.868	139.23	119.571	139.23	170.352	156.19	164.346	179.566	173.745	156.574	156.341	174.807	132.818
13	300.612	405.12	229.919	369.97	232.165	346.312	308.537	255.154	365.439	312.936	226.512	450.412	296.525	270.296	323.819	268.108	291.707	296.369	366.134	203.341	339.852	233.819	256.285	180.177	239.772	300.782	246.95	265.458	234.624	277.824	379.059	320.262	323.544	318.132	406.682	260.002	388.814	309.067	284.731	298.089	405.45	373.984	330.141	402.839	340.766	356.853	217.339	312.476	227.701
15	626.968	660.54	514.706	739.655	453.617	647.01	600.981	516.402	711.617	579.939	409.512	973.103	563.555	522.077	774.384	326.939	354.494	326.477	447.47	281.649	610.793	340.016	378.121	256.485	328.806	427.016	385.632	423.577	351.756	508.039	1314.7	767.052	643.544	614.275	955.4	650.65	839.831	670.914	526.695	738.991	768.768	754.416	664.713	816.292	630.99	621.785	405.096	471.744	363.418
17	1154.97	1111.29	955.519	1522.29	849.306	1583.88	1067.64	941.683	1136.31	980.005	662.688	2181.03	1209.2	965.964	1343.78	462.384	522.85	464.601	613.504	405.109	1019.51	480.808	528.58	373.901	465.972	552.465	545.37	898.498	381.295	605.623	2098.52	1268.17	1192.84	1164.46	1446.85	892.902	1370.93	1108.08	1200.4	1066.42	2023.25	1158.25	1174.48	1640.37	747.82	1088	656.643	745.035	597.979
20	1976.04	1909.28	1699.97	2491.4	1531.22	1958.18	1860.26	1680.31	2588.16	1731.24	779.499		2341.86	2024.62	2140.48	822.182	694.876	651.596	837.853	578.656	1442.27	876.433	731.907	626.666	654.098	776.223	862.82	1433.04	559.603	820.691		2187.32	2197.17	2000.59	2095.33	1587.04	2356.1	2133.89	1923.33	2400.42		1810.68	2252.43	2559.21	1254.93	1733.32	908.95	1021.48	837.408
22																1042.7	1014.54	896.314	1417.14	932.772	1757.67	1059.03	1199.95	782.746	1068.59	1015.43	1184.42	1856.23	618.28	956.753																2266.44	1240.98	1439.96	1198.79
24																1410.45	1484.5	1283.02	1862.86		2297.28	1409.04	1581.22	1009.62	1423.17	1277.1	1524.04	2057.82	790.976	1162.37																	2041.24	2116.48	1715.49
Tumor 2
Day	Con															RT/αPD-L1															Con+FTY720															RT/αPD-L1+FTY720
10	78.4909	74.9174	90.4176	74.035	113.166	58.4064	44.3118	82.3368	109.553	70.122	66.7243	82.0934	59.515	81.4242	112.148	105.105	72.5587	96.2962	45.474	56.615	77.376	91.6734	59.1926	44.7782	66.924	112.765	117.543	95.5469	78.2496	95.004	68.7357	98.1094	68.5235	69.8771	82.6826	63.9475	72.657	64.0224	88.1431	59.8666	112.627	102.968	101.425	44.7304	129.468	83.421	70.2702	87.4973	86.3949
13	126.563	111.515	139.305	124.472	188.042	94.2698	95.9494	139.966	143.015	130.254	132.176	220.147	157.445	142.958	214.388	155.894	118.441	109.455	98.9456	111.515	132.215	125.574	103.621	95.2754	97.1006	169.379	157.722	139.966	122.555	201.777	149.007	152.073	108.295	121.467	137.779	130.603	128.887	124.925	179.962	131.8	206.472	261.181	241.114	186.252	255.007	189.035	124.75	135.349	124.787
15	249.335	199.004	300.135	227.527	362.024	281.936	274.04	309.743	280.869	293.046	363.006	745.087	364.012	291.888	525.13	206.286	152.092	175.812	152.755	164.32	200.067	210.184	141.96	133.286	149.022	257.654	284.719	274.893	218.22	513.483	340.736	381.046	252.888	320.118	358.833	314.87	261.068	263.478	422.891	332.234	403.953	720.177	464.841	345.191	527.207	297.23	206.669	258.485	237.9
17	531.094	446.809	614.25	713.192	503.643	583.631	569.754	627.719	582.426	600.356	768.379	1306.89	918.968	855.614	620.256	353.683	277.306	310.983	263.388	292.332	344.388	359.929	260.639	246.938	270.198	256.456	396.761	552.698	358.055	901.916	931.428	833.976	486.913	719.693	784.274	711.776	623.881	623.953	896.39	741.817	990.662	1225.59	948.009	648.561	819.181	707.267	471.104	393.12	440.753
20	1120.15	788.424	906.922	853.916	1459.61	985.472	1220.94	1424.08	983.875	1019.3	1627.77		1757.42	1502.5	1171.65	729.17	415.668	459.099	399.989	440.238	607.556	812.292	409.091	429.172	407.731	469.298	567.019	689.096	458.266	1038.52		1668.93	994.594	1224.56	1500.18	1209.48	873.232	1155.61	1548.58	1252.09		1552.04	1794.77	1271.37	1067.79	1038.34	647.909	754.042	831.792
22																1078.11	660.985	724.924	645.016	749.619	902.716	1000.71	632.871	541.414	819.028	561.6	827.524	948.373	604.085	1508.83																1507.07	940.465	1072.53	1025.69
24																1247.48	930	1094.74	1249.25		1162.85	1488.02	883.139	701.295	1032.63	874.085	1054.35	1006.39	665.243	1895.01																	1378.77	1966.4	1488.92
[truncated: 11 more columns]

## Sheet: Figure 3
Figure 3D					Figure 3G					Figure 3I
TdLN		Tumor			Con	RT	αP	RT/αP		Tumor 1				Tumor 2
P14 PD-1+ TIM-3+	P14 PD-1+ TCF-1+	P14 PD-1+ TIM-3+	P14 PD-1+ TCF-1+		195.769	9486.8	284.725	11187.6		Con	RT	αP	RT/αP	Con	RT	αP	RT/αP
0.08	99.9	60.7	38.2		23.6963	8132.01	7270.08	5430.95		5411.95	28431.8	18994.2	117618	5566.11	19405.6	57507.4	182784
0	100	77.1	22.1		4272.03	1644.06	474.697	15581.4		6477.83	34557.9	43813.8	60081.9	22513.9	32381.8	9941.37	111726
0.28	99.1	77.9	20.7		29079.9	3335.08	26526.8	14744.5		7874.84	65914.4	4507.27	77606.3	7611.49	84414.3	2247.22	77001.7
0.28	99.7	74	24.7		2576.24	23649.4	17611.8	59503.5		86059	103338	165277	351993	28227.4	64112	102556	362703
0.044	99.9	73.9	24.7		29126.1	48598.8	12251.1	34018.8		18753.6	109709	143992	454642	114752	213234	54157.5	311684
										24253.6	205338	32171.2	599332	60210.1	58603.4	63014.8	269054
Figure 3K									Figure 3L
Tumor 1				Tumor 2					Tumor 1				Tumor 2
Con	RT	αP	RT/αP	Con	RT	αP	RT/αP		Con	RT	αP	RT/αP	Con	RT	αP	RT/αP
10.6	8.02	2.04	0.61	20.1	6.68	2.14	1.39		44.7	68.1	88.2	90.3	60	74.2	87.5	93.2
16.7	9.29	4.64	2.39	9.28	3.85	9.28	4.63		62.6	68.2	82.5	86.2	71.4	79	76	82.5
15	6.36	5.2	2.21	11.4	2.37	3.34	3.78		67.5	75.6	81.4	87.7	70.9	85.9	83.1	85.5
12.7	5	3.7	3.97	8.6	5.27	6.8	4.71		47	73	76.6	80.3	75.1	75.7	78.3	83.2
13.4	7.64	5.41	1.46	13.9	17.1	9.01	3.18		57	67.1	73.9	82.9	62.1	47.6	73.4	83.1
12.5	2.58	9	3.25	17.8	12.6	8.35	2.8		61.3	81.3	69.7	76.1	61.1	62.2	77	82.8

## Sheet: Figure 6
Figure 6B							Figure 6H			Figure 6I			Figure 6J			Figure 6K			Figure 6L			Figure 6M			Figure 6N			Figure 6O
TPEX		TSTEM-1		TSTEM-2			Pre-transfer	Post-transfer		Pre-transfer	Post-transfer		Pre-transfer	Post-transfer		Pre-transfer	Post-transfer		Pre-transfer	Post-transfer		Pre-transfer	Post-transfer		Pre-transfer	Post-transfer		Pre-transfer	Post-transfer
Con	RT/αP	Con	RT/αP	Con	RT/αP		51813	13191		35229	3236		7919	63690		1846	4513		0	0		169018	310246		5735	5430		0	522
354.872	9069.14	1856.25	38918.8	58.842	12853.9		44238	8344		11760	3236		7905	52428		2901	6745		0	0		223781	545000		6316	4757		0	0
1988.04	3256.11	8099.94	13103.9	1160.59	2124.41		38337	11591		15405	0		6920	55230		2467	8627		0	0		191606	98794		5724	3063		0	2355
2351.01	3393.29	6743.97	16172.3	495.588	1612.41		49534	1669		29708	0		8944	102551		598	5230		0	4642		229015	230586		5202	6122		191	645
322.526	19032.9	1128.84	35654.1	322.526	4464.91		55405	2559		26251	0		8912	100715		1713	6037		0	6119		193128	269008		5066	6839		2562	902
1	9116.96	20.1142	7827.46	1	1864.11		32381	3412		44132	0		8527	100715		0	5122		0	0		242111	194905		5635	6327		0	2442
787.656	7518.98	759.79	5418.61	140.812	2718.13
3513.39	5456.61	2437.86	2304.59	796.687	1147.13
247.189	14925.5	404.491	12127	67.4151	8268.41

## Sheet: Figure 7
Figure 7E			Figure 7G			Figure 7K					Figure 7L
DTR- RT/αP	DTR+ RT/αP		DTR- RT/αP	DTR+ RT/αP		Tumor 1		Tumor 2			Tumor 1		Tumor 2
36891.3	114.145		13591.5	19.0242		DTR- RT/αP	DTR+ RT/αP	DTR- RT/αP	DTR+ RT/αP		DTR- RT/αP	DTR+ RT/αP	DTR- RT/αP	DTR+ RT/αP
7794.06	17.9543		3501.68	0		10182.1	504.768	16422	987.948		72811.7	25535.3	116794	35027.2
13406.7	195.521		3987.98	101.751		8351.35	522.439	11712.5	606.802		43009.5	21667.2	90415.9	20428.3
12801.5	53.5375		7729.91	17.8677		2877.21	429.917	33469	276.901		18399.6	9890.32	140993	7770.01
4712.88	271.48		1839.64	148.08		5095.58	172.542	3127.39	1139.13		36884.5	15964.3	23868.5	32556.8
						14076.5	376.553	15475.7	414.854		82574.9	28949.4	50063.9	29746.6
Figure 7M
Tumor 1
Day	DTR+ Con										DTR+ RT/αPD-L1										DTR- Con										DTR- RT/αPD-L1
10	97.761	114.114	126.36	61.9507	91.1196	92.0774	89.8498	75.8784	48.4557	84.864	78.5366	82.7424	117.047	59.4048	147.089	70.8198	78.39	83.8822	77.6318	59.7246	74.6928	122.686	66.066	96.8448	75.4416	87.7219	68.0326	66.56	54.7747	54.5875	112.432	99.372	73.8816	73.8317	64.57	66.4934	61.5264	79.2064	54.8122	83.8157
12	195.621	228.068	227.448	153.279	137.688	228.392	214.89	167.17	109.2	244.071	185.185	167.487	228.921	116.979	190.27	127.131	139.459	145.177	160	100.339	164.164	223.891	153.738	183.04	142.771	263.715	181.988	143.146	132.329	120.931	204.639	211.311	158.078	146.64	147.638	119.904	112.15	103.434	91.6531	127.92
14	370.553	417.634	554.817	473.608	279.945	405.001	362.655	321.485	184.766	479.694	232.727	226.886	346.112	105.431	250.879	208.241	222.945	217.146	252.121	149.231	370.881	646.003	335.135	457.085	194.532	547.408	376.045	240.764	269.724	218.79	215.438	283.021	170.45	160.742	103.781	218.949	188.393	159.26	135.45	172.907
17	605.01	868.583	1180.86	970.848	678.787	901.93	770.64	675.673	412.339	1106.41	350.488	416.146	634.716	209.874	406.234	344.548	420.526	303.264	600.837	239.893	807.731	1289.34	684.636	922.26	456.799	1052.33	673.939	495.808	473.541	520.26	323.157	392.621	267.007	156.915	263.44	286.52	378.893	253.094	211.453	224.584
20	1342.15	1881.74	1626.99	1707.89	1253.77	1722.24	1479.33	1308.3	762.378	2073.43	602.405	671.437	1082.62	443.556	563.871	664.934	810.098	513.611	1039.72	405.503	1204.8	1652.85	1057.89	1571.39	933.304	1939.94	1212.19	1077.53	913.33		626.423	546.546	326.779	207.546	348.275	505.44	697.867	407.665	346.002	289.598
23											785.039		1552.91	668.928	925.541		1161.57	805.299	1500.13	629.909											862.451	1016.03	465.17	248.003	517.692	751.4	929.049		602.035	386.547
25											1239.47			920.239	1326.12		1524.65	1113.53	1908.33	715.47											1049.02	1297.54	686.125	332.072		1005.07	1288.04		792.989	492.111
Tumor 2
Day	DTR+ Con										DTR+ RT/αPD-L1										DTR- Con										DTR- RT/αPD-L1
10	36.5165	18.0086	32.4074	39.5366	20.4516	27.7134	77.7629	23.4624	61.632	35.2352	31.8318	37.6397	25.1597	51.1514	27.0707	18.1043	21.568	25.468	35.1187	25.2252	28.3046	17.4876	22.386	29.172	60.06	18.5328	53.5766	18.0705	37.5757	29.6525	39.208	36.0173	30.785	50.9184	27.5184	32.8141	27.664	17.0726	20.6606	16.3254
12	100.464	87.6876	134.534	135.04	92.664	82.3368	156.757	65.2746	124.29	70.0128	107.727	115.839	82.992	132.688	94.0576	82.7424	58.032	56.9462	71.0528	60.7027	98.4256	85.4464	87.6512	142.688	138.58	51.2179	89.1904	58.968	82.0778	63.882	115.082	88.2336	105.231	134.784	97.4938	80.1466	62.0256	36.5602	43.68	29.3576
14	277.981	183.854	335.584	466.756	265.749	261.731	370.406	157.685	307.059	196.766	285.48	170.586	107.511	197.683	156.52	166.842	131.414	159.644	195.337	95.3222	276.024	285.433	136.172	464.755	328.115	149.411	182.567	145.746	260.26	199.742	134.141	86.3226	125.234	243.538	94.0118	232.559	137.374	80.6208	84.0018	50.622
17	461.436	353.355	683.301	608.746	453.082	465.17	503.926	294.054	663.886	312.05	425.843	236.664	182.175	328.212	249.14	256.556	194.48	301.117	344.548	162.864	504.458	374.774	291.491	551.751	723.627	271.265	415.834	270.296	559.541	354.791	132.525	114.902	204.672	354.201	167.076	348.036	177.63	125.042	161.441	86.9835
20	954.018	861.952	876.19	1248.83	878.448	854.381	920.533	540.891	1135.03	636.931	618.675	452.453	247.653	578.348	323.544	464.772	262.408	545.413	605.798	322.169	773.66	712.658	648.433	908.893	1270.47	603.568	797.16	539.417	965.284		181.621	135.782	262.371	510.859	161.206	534.528	296.412	211.761	227.893	141.773
23											1259.37		379.08	881.712	529.157		421.824	961.178	842.127	663.743											261.144	240.881	366.795	799.419	319.756	727.767	448.648		357.245	194.201
25											1717.24			1202.61	813.862		617.527	1351.01	1126.94	980.179											390.092	464.373	529.984	1127.74		1054.5	640.645		496.404	285.012

## Sheet: Supplementary Figure 1
Figure S1C									Figure S1D
Tumor 1				Tumor 2					Tumor 1
Con	RT	αP	RT/αP	Con	RT	αP	RT/αP		Day	Con						RT						αPD-L1						RT+αPD-L1
2.261	0.318	1.753	0.586	1.841	0.622	1.426	0.638		10	72.6835	99.1848	109.091	81.6088	116.596		53.9448	125.216	83.421	91.4285	78.1747		83.2832	76.908	64.7088	88.4083	64.5122		82.4424	71.4917	110.438	96.6326	111.055
2.089	1.063	1.017	0.21	1.974	0.962	1.294	0.045		12	122.354	223.137	163.924	129.241	286.974		106.23	179.685	134.091	143.915	136.879		140.627	143.664	127.152	137.53	92.274		133.564	112.931	152.992	137.48	166.4
1.834	0.608	1.694	0.071	2.025	0.417	1.879	0.38		14	369.221	701.719	346.382	386.445	885.656		196.851	430.377	292.032	395.537	301.15		544.013	331.344	300.905	361.256	224.173		265.512	229.101	306.184	247.615	282.906
1.398	1.561	1.443	0.357	1.013	0.942	1.03	0.138		16	918.317	1242.89	656.585	828.736	1454.05		336.794	699.259	542.811	875.663	593.674		1221.55	756.132	683.883	1095.86	532.097		319.382	260.718	374.971	330.068	545.534
2.112	0.927	2.156	0.889	1.673	1.119	1.79	0.499		19	1996.85	2183.65	1626.54	1916.04	2333.53		736.538	1280.54	1002.46	1655.34	976.435		2117.88	1314.4	1577.26	1874.96	933.798		538.487	366.81	643.693	586.768	1085.26
1.893	0.652	0.781	0.023	1.202	0.104	0.764	0.116		21							1416.55	1677.31	1869.34	2186.49				2071.88	2360.04		1670.8		954.906	479.224	1055.81	877.14	1549.62
2.568	0.262	0.453	0.041	0.734	0.348	0.423	0.061
1.002	0.518	0.164	0.068	0.556	0.155	0.234	0.042		Tumor 2
1.0629	0.043	0.499	0.314	0.775	0.139	0.136	0.106		Day	Con						RT						αPD-L1						RT+αPD-L1
0.645	0.776	0.437	0.031	0.911	0.605	0.288	0.041		12	63.0594	76.9985	64.0931	46.1978	74.023		60.9336	76.2445	61.8509	76.6038	107.827		78.0764	69.069	88.0152	67.0322	48.048		63.0302	74.256	70.8198	100.077	81.667
									14	147.763	171.582	172.439	138.282	168.428		155.938	190.19	160.007	174.614	219.024		178.214	165.984	163.563	152.755	113.462		122.275	132.088	134.784	166.722	157.248
									16	358.02	513.131	757.677	407.221	437.129		250.266	635.83	253.001	465.985	418.782		604.614	408.845	320.83	262.371	237.38		137.342	173.901	182.189	310.71	184.321
									19	852.492	1004.98	1592.03	1300.01	580.382		449.696	1068.17	556.883	913.087	679.711		1297.46	725.478	552.552	905.46	810.701		708.89	316.499	425.568	516.433	245.973
									21							753.255	1530.33	1016.7	1239.7				1269.69	1063.3		1559.69		1021.7	437.797	626.976	824.011	388.976
Figure S1E									Figure S1F									Figure S1G
Tumor 1				Tumor 2					Tumor 1				Tumor 2					Tumor 1				Tumor 2
Con	RT	αP	RT/αP	Con	RT	αP	RT/αP		Con	RT	αP	RT/αP	Con	RT	αP	RT/αP		Con	RT	αP	RT/αP	Con	RT	αP	RT/αP
21015	403008	305145	390777	326599	179828	335598	289617		8.65	3.11	3.47	5.02	26.7	1.64	1.32	10.3		89.6	94.6	95.5	94.3	66.7	96.2	97.1	86.6
44109.6	233918	71004.7	1.49415e+06	82523.6	387423	11535	3361491		8.4	45.4	24.5	16.4	15.9	2.24	20	15.8		84.9	22.7	69.6	79.3	83.7	97.5	66.7	77.6
112239	236328	128154	4.20275e+06	64125.3	640004	132192	875613		3.94	7.14	4.83	5.19	5.88	2.65	1.26	6		94.5	92.9	92.9	92.1	94.1	95.9	97.6	92.1
188442	98643.9	128033	869481	37027.3	72443.5	68593	2456160		4.26	32.3	2.75	48	21.4	11.1	2.59	9.15		94.1	63.1	95.5	44.8	71.4	66.7	95.8	85.9
107567	146483	163888	196826	46233.4	17302.1	102711	226337		1.38	42.9	2.18	5.21	1.78	11.8	3.62	3.83		98.6	51.9	97	93	98.2	76.5	95.5	94.7
44882	47991	206288	9.25166e+06	54636	195551	781421	1.31377e+06		33.3	5.74	5.06	0.43	0	5.47	2.48	0.55		66.7	92.8	94.4	99.4	100	94.4	97.5	99.3
36456.3	444198	456098	2.4922e+07	98240	934300	261625	2.65951e+06		6.9	0.61	3.73	0.78	8	0.68	5.53	0.51		93.1	99.2	96.3	99.2	88	99.3	94.5	99.5
197214	84340.6	769292	153376	332097	142509	2.08302e+06	544946		8.2	5.88	1.63	0	4.31	5.08	1.64	3.45		91.1	94.1	98.2	100	94.9	94.9	98.3	96.6
122032	837173	3.03567e+06	774738	441539	3.93653e+06	408762	878884		1.32	1.27	0	2.1	1.53	0.75	1.71	1.25		98.7	98.6	100	97.8	98.4	99.2	98.1	98.8
179439	363026	227192	4.5931e+06	138679	408945	298472	3.37133e+06		2.99	1.61	2.14	0.86	3.01	0.95	0.97	0.91		97	98.4	97.9	99.1	97	98.8	98.9	99.1
Figure S1I									Figure S1J									Figure S1K
Tumor 1				Tumor 2					Tumor 1				Tumor 2					Tumor 1				Tumor 2
Con	RT	αP	RT/αP	Con	RT	αP	RT/αP		Con	RT	αP	RT/αP	Con	RT	αP	RT/αP		Con	RT	αP	RT/αP	Con	RT	αP	RT/αP
2.86	7.15	3.58	8.51	0	2.1	5.55	5.53		2437.09	10830.1	1329.35	1092621	1404.15	66655.2	2092.4	195489		385.986	412.575	355.133	169305	1	3985.25	801.76	44405.4
2.98	3.68	3.85	8.3	0	5.73	3.02	3.81		1549.39	9988.55	43531.4	752643	2200.57	23703.2	115199	257175		503.098	820.977	9950.05	27414.2	235.776	1700.56	16163.4	46541.5
4.06	10.09	4.15	14.73	1.2	6.05	9.69	7.67		8874.63	51850.3	2235.03	15168.9	7671.45	68323.1	13752.1	29754.1		3017.37	5231.19	742.197	2131.93	2291.47	8748.7	1054.57	6975.31
0	5.93	6.67	13.2	1.42	2.45	3.7	8.21		2611.48	85909.4	44119	16347	15409.7	41530.2	215722	175952		1049.47	24588.9	4269.58	3253.9	1986.92	2452.57	18895.3	44998.8
1.51	14.28	8.5	8.05	1.61	5.01	3.49	16.21		2924.86	1974.3	12560.7	469874	7960.15	5253.1	39176.9	472323		1040.75	111.324	2686.39	96914.4	2621.03	686.485	8669.62	37421.7
1.12	1.87	1.51	1.39	1.51	1.65	0.54	5.98		134.496	4916.69	3603.77	6436.1	195.96	3506.64	3758.7	3649.17		23.1165	443.308	94.5951	222.743	1	1007.03	335.598	202.732
1.36	0.67	2.9	2.26	0.52	1.14	3.06	4.39		166.734	14502.9	2208.25	36457.3	499.268	1817.01	305.676	38758		12.3507	1029.24	340.823	2241.23	12.3785	112.353	1	1109.29
1.69	0.59	1.82	2.87	0.64	1.46	1.35	2.6		542.112	5600.96	2652.79	70858.4	673.316	3296.02	630.939	27844.5		59.4864	945.31	256.308	3614.37	339.864	160.001	9.63679	3327.33
0.33	0.44	2.7	3.77	1.61	1.79	2.22	4.06		2344.22	1990.63	3696.3	26084.4	214.758	934.521	329.247	54281.1		82.9146	47.3491	98.585	1217.27	1	1	1	5894.78
1.62	2.2	0.87	1.19	0.27	12.68	1.17	1.66		666.917	3808.56	3222.04	4664.78	92.9291	480.998	1123.66	2582.51		182.864	629.878	108.166	196.826	14.3323	1	76.0063	183.333

## Sheet: Supplementary Figure 2
Figure S2B
Tumor 1
Day	Con						RT						aP						RT/αP
10	110.261	71.4917	87.9466	107.771	94.054		116.322	73.3278	64.6963	121.183	73.073		119.059	84.5208	83.7346	106.876	76.7312		55.4861	127.848	79.1398	83.2432	90.5923
12	214.119	118.211	154.027	279.802	162.963		209.793	149.573	142.359	301.65	79.1731		315.624	128.919	90.402	171.26	160		76.699	236.412	111.808	113.219	131.04
14	520.716	294.869	378.344	473.633	330.624		387.642	264.846	365.976	453.968	160.543		557.357	214.98	260.548	455.024	303.124		133.333	296.01	118.882	127.926	189.833
17	1227.67	600.87	992.426	916.531	779.293		655.33	410.742	526.093	849.469	267.372		689.723	601.36	503.719	970.669	842.593		229.014	385.919	156.615	190.388	148.512
19	2021.14	1014.6	1383.28	1544.4	1718.65		973.359	663.886	905.58	921.412	397.261		1430.16	997.209	701.48	1323.71	1146.29		180.442	504.384	143.803	228.921	321.422
21		1738.27	2131.21	2301.51			1576.67	1009.62	1348.74	1255.01	548.446			1571.4	944.142	2062.35	1762.48		344.606	899.619	192.173	305.219	512.861
24								1736.11		2162.57	934.432				1465.5		2540.08		526.198	1395.59	267.883	468.378	698.481
26											1291.53								725.213	1844.45	351.267	665.359	1027.03
Tumor 2
Day	Con						RT						aP						RT/αP
10	48.672	24.1114	33.8083	25.7275	36.633		42.2906	49.2211	54.937	36.3418	21.4906		42.2365	27.2017	34.2576	33.7189	31.0632		29.1034	35.2061	28.4731	37.0656	47.3647
12	75.7318	40.7628	54.313	45.4002	61.1021		61.776	74.4952	73.6258	53.0665	35.1437		74.023	56.4408	59.8052	68.7398	56.9696		44.6971	54.6291	43.0685	53.5392	66.7181
14	150.996	96.9779	140.849	251.597	219.336		158.845	224.457	203.674	129.589	107.282		281.695	137.592	134.316	129.455	184.941		84.318	100.508	86.1952	96.72	130.691
17	414.814	351.52	525.732	753.067	305.585		291.171	398.779	343.034	254.826	173.098		552.689	399.475	277.593	278.242	347.262		108.81	135.495	95.5989	126.243	229.451
19	966.326	812.538	632.22	1132.76	688.834		380.424	632.636	513.677	382.85	273.109		1123.23	442.204	794.468	589.455	529.252		144.668	226.433	101.25	179.124	404.165
21		1197.22	910.166	1663.2			591.119	1029.59	887.935	576.576	372.27			945.497	1283.76	899.87	789.876		213.508	360.295	140.344	298.771	640.537
24								1499.1		916.078	602.522				2138.66		1318.09		318.263	566.986	203.58	432.806	1020.2
26											927.851								491.787	799.021	238.493	652.392	1437.07
Figure S2C									Figure S2D									Figure S2E
Tumor 1				Tumor 2					Tumor 1				Tumor 2					Tumor 1				Tumor 2
Con	RT	αP	RT/αP	Con	RT	αP	RT/αP		Con	RT	αP	RT/αP	Con	RT	αP	RT/αP		Con	RT	αP	RT/αP	Con	RT	αP	RT/αP
2808.19	15755.2	2060.62	51121.4	5853.92	1581.71	7645.61	125753		137.882	471.081	284.366	2249.34	749.301	321.087	353.227	7947.57		2631.27	15062	1706.2	46980.6	4870.46	1236.9	7217.45	115315
2277.75	5363.36	984.487	203122	2060.71	5211.04	3620.97	57015.1		187.914	266.559	138.813	5585.86	331.774	355.393	273.745	2862.16		2054.53	4843.11	834.845	193169	1634.14	4856.69	3291.46	53252.1
848.749	9626.88	312.65	47116.8	913.995	6452.39	2098.55	44314.2		77.9152	373.523	27.7946	1832.84	304.36	282.615	193.277	2003		758.782	8972.25	284.824	44336.9	532.859	6097.51	1863.52	41389.5
1814.49	3918.56	366.776	84718.4	4483.65	8194.41	1446.23	51869.2		174.372	220.223	45.1135	2990.56	289.644	419.554	115.698	1524.95		1591.31	3675.61	316.528	79635.3	4147.37	7702.74	1301.61	49431.3
Figure S2G
Tumor 1
Day	Con						RT						αPD-L1						RT+αPD-L1
10	66.5933	56.9088	45.9888	81.2698	61.9674		53.196	43.1038	76.9532	50.1072	40.429		57.9072	72.917	91.104	63.1904	47.7797		112.286	78.8861	45.3596	78.3619	61.3267
12	134.487	110.729	129.216	157.529	137.133		102.502	110.523	175.627	114.304	110.323		119.584	145.147	174.989	114.26	107.494		169.828	123.178	100.751	138.116	128.381
14	210.642	167.207	222.768	487.619	244.816		179.634	187.522	285.376	198.404	178.082		240.415	264.457	371.598	183.456	179.561		223.511	182.277	171.236	199.235	196.527
16	328.074	246.904	289.761	666.628	424.195		248.822	247.909	412.063	267.883	260.447		329.5	362.12	635.482	271.7	261.76		374.296	216.824	194.089	263.32	251.94
19	904.176	638.09	560.102	1478.9	733.375		512.46	391.011	774.525	514.842	452.92		522.682	655.921	977.156	527.651	453.024		603.289	353.988	255.247	332.916	300.311
21	1607.96		931.447		1222.94			768.896	1158.47	934.055	638.077		846.56		1748.95	1064.79	673.162		845.189	661.606	481.179	448.082	353.251
23	2045.13		1531.48		1856.23			1033.11	1480.39	1169.16	847.359		1382.12		2148.38	1601.66	1006.28		1064.04	974.136	611.036	738.354	415.584
26									2123.72	1875.86	1387.6		2018.02			2169.65	1773.76		1246.12	1443.71	815.932	911.539	534.144
Tumor 2
Day	Con						RT						αPD-L1						RT+αPD-L1
12	53.4643	78.7925	61.6512	69.6946	65.8694		46.3882	43.655	60.2784	89.4722	63.063		72.1344	70.8708	64.2408	69.5094	61.3267		78.0749	69.0872	58.682	46.4464	76.6771
14	95.238	133.847	125.362	136.843	128.149		85.359	80.9682	107.565	157.008	113.824		128.045	130.125	119.989	122.354	107.936		107.744	93.0446	95.9494	72.7272	105.74
16	134.368	180.147	189.214	206.126	193.799		127.92	110.54	149.971	226.466	157.981		186.035	279.583	172.224	192.025	155.223		121.396	197.866	117.572	94.977	121.098
19	302.337	442.283	479.96	639.941	406.224		238.249	354.791	281.112	564.096	288.485		346.422	553.625	297.66	475.41	366.082		172.698	379.371	239.386	144.406	205.883
21	581.818		1031.03		682.868			741.893	457.72	843.505	485.503		671.793		521.95	777.279	478.101		268.559	662.548	425.187	223.689	399.568
23	1076.11		1428.77		987.386			1187.46	894.417	1309.88	796.224		1018.37		715.463	1233.51	826.384		479.906	1034.79	679.255	375.879	510.401
26									1290.05	1674.82	1117.25		1396.19			1734	1204.89		730.33	1555.21	1019.42	506.884	776.73
Figure S2H									Figure S2I									Figure S2J
Tumor 1				Tumor 2					Tumor 1				Tumor 2					Tumor 1				Tumor 2
Con	RT	αP	RT/αP	Con	RT	αP	RT/αP		Con	RT	αP	RT/αP	Con	RT	αP	RT/αP		Con	RT	αP	RT/αP	Con	RT	αP	RT/αP
57923.2	85798.2	17371.6	776128	34388.5	427869	193532	298389		805.132	1458.57	373.488	5976.18	1196.72	7915.58	4199.65	7907.3		56127.6	83138.4	16589.8	763710	32703.4	418456	187920	284066
35305.2	131404	74809.1	346403	74559.9	131540	135855	491353		639.024	2049.91	1481.22	10842.4	2482.84	3840.97	3070.32	31397.5		33787.1	127594	71742	325272	70533.6	126542	131644	447131
45399.8	49100.6	162339	242659	62064.9	104604	108158	334653		844.435	967.282	3149.37	6818.71	1768.85	2562.8	2487.63	13185.3		43538.4	47283.9	156332	224217	59458.2	101047	104697	316581
164011	132529	47868.1	718031	36735.6	71295.1	82702.3	234170		2033.73	3710.81	885.559	8759.97	1080.03	2131.72	2497.61	11825.6		160238	126698	45905.5	697926	35082.4	68229.4	79063.4	217778

## Sheet: Supplementary Figure 3
Figure S3B									Figure S3C									Figure S3D
FTY-				FTY+					FTY-				FTY+					FTY-				FTY+
Con	RT	αP	RT/αP	Con	RT	αP	RT/αP		Con	RT	αP	RT/αP	Con	RT	αP	RT/αP		Con	RT	αP	RT/αP	Con	RT	αP	RT/αP
69.2	53.9	48.9	43.4	40.7	20	11.7	16		16.5	21.3	18.5	18.4	0.4	1.17	0.56	0.72		9.17	9.24	10.8	8.19	0.54	1.24	0.96	1.24
75.8	63.1	47.4	4.01	18.7	22.3	4.99	16.3		20.5	21.2	20.6	27.3	0.66	0.45	0.56	0.53		10.9	9.36	9.24	9.05	1.58	0.77	0.97	0.72
43.7	40.2	44.1	38	4.87	8.46	16	22.7		17.8	23	25.3	25	0.69	0.77	1.3	0.47		6.81	9.37	9.57	10.9	1.58	0.74	2.32	0.86
19.2	43.8	63.6	28.5	15.3	24.9	14.2	2.96		28.3	31.1	15.3	19.3	0.69	0.72	0.64	0.95		21.3	14.6	7.92	8.44	1.6	0.65	1.77	0.64
50.1	40.6	64.6	34.5	11.6	15.3	18.2	14.2		31.4	27.1	16.1	19.3	0.7	0.61	1.52	0.95		15.5	9.89	8.09	8.19	1.61	1.11	2.2	1.02
41.2	63.3	31.9	46.8	10.1	18.8	32.8	6.21		15.7	14.3	16.6	16.4	1.16	2.28	1.22	1.56		10.1	8.41	9.66	10.8	0.88	2.74	1.98	1.22
67.2	50.4	44.3	51.5	20.5	25.9	15.2	7.24		16.3	23	20.5	21.1	0.86	2.46	1.1	3.69		11	12.3	10.4	11.7	1.07	2.04	1.32	2.13
34.2	31.3	14.4	22.9	22.9	22	18.5	18		16.5	9.15	28.9	10.4	0.99	0.75	0.78	0.59		9.11	6.33	17.6	7.1	1.05	0.88	1.43	4.94
70.6	25	63.3	33.7	43.5	22.7	6.07	3.13		21.9	21.2	21.2	21.5	0.92	1.92	1.18	1.03		12	12.4	9.93	11.7	1.21	1.74	1.23	7.11
22.9	76.2	40.2	23.4	9.41	8.53	28.3	8.58		22.8	17.8	23.9	7.32	2.03	2.53	1.01	0.47		13.1	12.2	12.2	5.85	4.29	3.11	0.87	1.51
Figure S3E
Tumor 1								Tumor 2
FTY-				FTY+				FTY-				FTY+
Con	RT	αP	RT/αP	Con	RT	αP	RT/αP	Con	RT	αP	RT/αP	Con	RT	αP	RT/αP
4741.45	65325	58401.4	497783	8281	14632.7	5725.49	19586.5	35194.9	120398	57426.5	121856	6281.61	10856	1899.97	12956.8
8617.53	47903.5	62270.5	37106.7	20062	11618.8	20288.4	37228.3	25530.7	76362.1	37940.3	131952	1364.25	1207.66	29304.2	12871.5
10294.5	81420.6	66324.9	72046.2	8350.26	8002.54	26660.9	43419.2	23445.7	89566.7	66659.8	191655	21284.2	7605	58572.7	17203
5059.38	19922	26971.6	364447	6736.58	1672.67	34097.3	16778.7	22585.6	51703.4	23364.8	941757	7248.79	8741	24873.4	24335.6
23610.7	45126.2	8878.16	183932	13326.3	24362.8	16412.6	10228.4	37642	73362.4	70283.4	145326	29766.1	42838.3	5228.09	48222.8
15986.5	57750.8	77745	348832	1931.14	21386.2	9117.24	15338	18285.3	24438.4	223952	260225	4094.6	32893.5	8999.86	15833.4
17083.4	311629	9786.63	73197.2	6595.61	7046.18	2522.54	50606.6	33701	76809.7	20807.8	51370.2	4091.21	3723.88	20629.4	58970.7
6715.04	25345.1	20348.8	99607	660.124	4726.72	2630.63	11984.4	24563.8	29554.3	16692.7	13271.5	1998.22	5246.3	15106.8	37702.7
13870	7509.3	112168	382967	3938.27	4813.09	13068.7	10822	9888.27	11681.6	10326.5	552013	29942.1	3005.65	21400.1	34741.7
9163.05	20038.2	205.622	2.42206e+06	4861.54	30672	559.631	34313	33257.7	81098.5	12022.4	411625	18651	893.686	1723.03	51502.1
Figure S3G
Tumor 1								Tumor 2
FTY-				FTY+				FTY-				FTY+
Con	RT	αP	RT/αP	Con	RT	αP	RT/αP	Con	RT	αP	RT/αP	Con	RT	αP	RT/αP
1	20185.4	5454.69	29269.6	1	74.6265	1	3721.44	91.5067	21792.1	7982.28	7847.55	304.658	178.039	15.7698	2111.96
18.9586	4062.22	7597	1922.13	162.502	30.2088	1306.57	361.115	1	6276.96	6070.45	3180.04	8.3219	1	2016.13	195.646
424.132	10421.8	6519.74	4337.18	314.805	72.0228	98.6455	2149.25	663.513	9046.24	10998.9	7704.51	191.558	122.441	697.015	1395.16
505.938	2131.65	121.372	63778.3	49.177	16.0576	6853.56	1184.57	7837.22	3748.49	3901.92	193060	189.918	1197.52	2323.18	301.762
2058.86	6633.55	1677.97	16149.3	883.532	1020.8	489.094	774.289	4479.4	8069.86	17078.9	24560.2	1741.32	1469.35	143.25	1181.46
545.138	7507.6	1422.73	80231.5	175.541	374.259	15.4993	1641.16	1790.13	5352.01	5083.71	37472.4	606.001	1776.25	38.6994	107.667
3092.09	84139.8	294.578	10394	80.4664	859.633	1	1497.96	3943.02	13518.5	1999.63	9811.71	49.0946	1	92.8324	3986.42
1175.13	4181.94	1758.13	25798.2	1	320.944	53.6649	666.334	4691.69	3250.97	1504.01	2096.89	1	15.2143	4109.04	113.108
923.743	416.015	4722.28	42126.4	1	77.972	236.544	60.603	1868.88	1191.52	333.546	77833.9	149.71	103.695	2047.99	1188.17
383.015	236.451	8.06039	477146	7.77847	67.4783	4.75686	861.256	1021.01	1532.76	791.075	69564.7	24.2462	1	1	3229.18
Figure S3I
Tumor 1								Tumor 2
FTY-				FTY+				FTY-				FTY+
Con	RT	αP	RT/αP	Con	RT	αP	RT/αP	Con	RT	αP	RT/αP	Con	RT	αP	RT/αP
0	143.316	49.0922	450.752	0	0	0	25.3058	0	169.978	31.9291	48.6548	0	0	0	4.43512
0	26.8106	8.35671	62.2769	0	0	6.27154	0	0	13.8093	7.28454	141.194	0	0	4.43548	0
0	193.846	53.4619	14.7464	0	0	0	25.791	0	64.2283	65.9932	187.22	0	0	0	3.90645
0	2.98431	0	1103.36	0	0	20.5607	10.1873	117.558	0	69.8443	2548.39	5.20376	2.63454	25.7873	6.15594
34.7947	31.1777	53.0239	260.003	2.03212	6.32896	0	3.32944	86.9003	188.835	346.701	162.097	9.57724	0	5.51511	0
0	0	29.5928	377.088	0	0	0	11.1599	15.3951	23.5488	116.417	460.911	11.4534	17.2296	0	0
7.42102	572.15	8.42492	416.8	0	10.2296	0	0	17.3493	94.6295	102.581	209.971	0	0	0	27.9049
0	85.7297	46.9422	490.166	0	0	0	0	40.8177	168.075	44.9699	57.4549	0	0	0	0
0	9.23554	44.3894	842.528	0	0	0	0	12.3346	64.9378	0	747.205	0	0	15.3599	0
0	0	0	3721.74	0	0	0	0	0	0	42.2434	584.343	0	0	0	41.0106
Figure S3J
Tumor 1								Tumor 2
FTY-				FTY+				FTY-				FTY+
Con	RT	αP	RT/αP	Con	RT	αP	RT/αP	Con	RT	αP	RT/αP	Con	RT	αP	RT/αP
1	20023.9	5400.14	28830.6	1	74.6265	1	3695.39	61.035	21617.8	7950.35	7800.46	304.658	178.039	15.7698	2103.51
18.9586	4033.78	7589.41	1851.01	162.502	30.2088	1300.04	361.115	1	6264.41	6058.31	3040.12	8.3219	1	2010.08	195.646
424.132	10213.4	6467.58	4315.5	314.805	72.0228	98.6455	2114.86	663.513	8982.91	10932.9	7519.61	191.558	122.441	697.015	1386.79
505.938	2125.26	121.372	62694	49.177	16.0576	6826.14	1173.91	7719.66	3748.49	3831.68	190357	179.473	1192.73	2283.68	295.726
2023.86	6607.02	1622.6	15874.7	881.765	1014.67	460.238	771.192	4394.29	7884.26	16686.1	24388.3	1732.61	1469.35	134.082	1181.46
545.138	7507.6	1392.86	79750.1	169.046	361.534	15.4993	1618.19	1774.02	5314.54	4951.53	37022.8	594.487	1758.49	38.6994	107.667
3076.63	83382.5	277.787	9915.88	80.4664	849.318	1	1497.96	3907.53	13423.9	1897.65	9586.05	49.0946	1	92.8324	3930.61
1175.13	4060.66	1708.91	25282.3	1	320.944	53.6649	666.334	4611.93	3055.91	1458.89	2025.6	1	15.2143	4109.04	113.108
903.421	369.838	4679.78	41241.8	1	77.972	236.544	60.603	1852.06	931.768	333.546	76977.7	149.71	103.695	2029.56	1156.09
383.015	236.451	8.06039	473329	7.77847	67.4783	4.75686	861.256	1021.01	1276.79	742.819	68869	24.2462	1	1	3187.21
Figure S3K
Tumor 1
Day	Con															RT																	αP															Con+FTY720
10	135.554	162.402	139.384	191.178	114.988	134.17	164.761	128.115	134.389	159.382	136.937	195.024	137.077	131.404	185.12	131.404	185.12	162.282	123.29	159.977	151.857	148.599	132.278	153.035	136.282	174.611	118.518	166.435	219.352	219.667	120.95	207.148	161.235	118.799	177.024	187.518	131.695	168.714	134.684	117.572	144.069	127.792	156.915	141.149	186.751	186.914	122.828	102.648	151.031
13	300.612	405.12	229.919	369.97	232.165	346.312	308.537	255.154	365.439	312.936	226.512	450.412	296.525	270.296	323.819	270.296	323.819	251.347	205.98	269.125	291.92	240.764	290.712	353.696	290.123	279.864	247.104	296.092	329.893	393.87	205.354	330.396	313.535	246.544	366.486	393.836	268.603	326.914	256.838	249.712	353.234	240.874	309.019	307.027	322.471	340.573	244.658	379.059	320.262
15	626.968	660.54	514.706	739.655	453.617	647.01	600.981	516.402	711.617	579.939	409.512	973.103	563.555	522.077	774.384	522.077	774.384	422.193	317.641	456.674	483.982	420.638	448.754	564.071	441.289	473.685	331.068	484.224	577.489	667.577	447.685	551.351	487.058	402.555	531.658	614.718	491.152	507.507	446.257	437.374	541.501	383.635	612.612	633.851	637.682	745.518	465.92	1314.7	767.052
17	1154.97	1111.29	955.519	1522.29	849.306	1583.88	1067.64	941.683	1136.31	980.005	662.688	2181.03	1209.2	965.964	1343.78	965.964	1343.78	687.186	539.567	827.343	770.665	682.344	711.572	939.444	701.287	744.831	556.076	721.269	924.793	938.293	750.241	809.952	783.829	640.837	824.504	1271.91	777.28	816.156	731.414	724.564	1022.46	514.738	1158.45	1034.28	1041.44	1511.48	802.008	2098.52	1268.17
20	1976.04	1909.28	1699.97	2491.4	1531.22	1958.18	1860.26	1680.31	2588.16	1731.24	779.499		2341.86	2024.62	2140.48	2024.62	2140.48	1213.11	821.34	1487.29	1121.73	1009.62	1060.9	1757.58	1047.92	1090.83	845.896	1289.43	1582.96	2060.72	1488.52	1232.64	1318.29	1111.46	1379.46	2028.75	1325.1	1536.2	1245.08	1232.22	1908.12	907.848	1680.31	1602.77	1857.68	2481.19	1293.22		2187.32
22																		1657.96		2060.01	1809.42	1654.94	1736.02	2378.68	1719.34	1769.56	1261.6	1668.76	2459.13		2102.03	1700.4
24
Tumor 2
Day	Con															RT																	αP															Con+FTY720
10	78.4909	74.9174	90.4176	74.035	113.166	58.4064	44.3118	82.3368	109.553	70.122	66.7243	82.0934	59.515	81.4242	112.148	81.4242	112.148	95.3498	91.2038	100.246	61.3267	61.1832	79.3478	88.6704	79.4227	90.2356	81.2698	117.805	83.0606	104.1	68.9614	113.197	66.976	79.4394	91.4202	60.372	49.9928	72.072	47.32	83.9592	79.923	102.72	108.945	114.988	119.72	46.644	101.483	68.7357	98.1094
13	126.563	111.515	139.305	124.472	188.042	94.2698	95.9494	139.966	143.015	130.254	132.176	220.147	157.445	142.958	214.388	142.958	214.388	161.034	124.54	137.258	125.599	106.61	111.15	157.15	159.74	152.724	133.037	202.719	179.685	186.252	148.693	179.059	115.807	141.673	129.184	106.907	109.158	119.252	92.4768	119.399	109.437	142.913	168.081	236.883	202.26	127.72	198.942	149.007	152.073
15	249.335	199.004	300.135	227.527	362.024	281.936	274.04	309.743	280.869	293.046	363.006	745.087	364.012	291.888	525.13	291.888	525.13	238.867	206.694	248.42	200.346	208.925	206.039	260.442	268.669	230.512	242.415	385.782	345.211	350.532	298.721	431.668	171.4	249.182	243.41	212.58	199.238	211.892	152.705	213.814	225.165	259.016	326.7	434.678	427.715	269.186	393.769	340.736	381.046
17	531.094	446.809	614.25	713.192	503.643	583.631	569.754	627.719	582.426	600.356	768.379	1306.89	918.968	855.614	620.256	855.614	620.256	467.78	414.596	479.606	347.624	418.704	412.298	499	643.704	452.325	469.956	632.137	588.557	568.029	447.05	671.58	399.545	723.963	609.143	466.186	442.113	464.772	363.702	464.992	485.222	543.462	669.629	755.984	852.883	528.7	714.804	931.428	833.976
20	1120.15	788.424	906.922	853.916	1459.61	985.472	1220.94	1424.08	983.875	1019.3	1627.77		1757.42	1502.5	1171.65	1502.5	1171.65	818.782	647.636	913.861	634.483	652.355	645.079	1022.15	936.625	697.45	720.72	961.992	1027.22	942.309	659.262	975.374	695.581	1015.12	867.082	763.776	996.923	962.874	644.54	836.714	826.816	904.023	1140.41	1328.22	1431.56	1015.93	1215.64		1668.93
22																		1152.4		1355.59	1042.93	877.386	1059.46	1327.08	1235.21	1130.7	1163.48	1294.46	1717.55		1133.59	1196.19
24
[truncated: 43 more columns]

## Sheet: Supplementary Figure 4
Figure S4A					Figure S4B					Figure S4D					Figure S4E
Con	RT/αP	Con+FTY	RT/αP+FTY		Con	RT/αP	Con+FTY	RT/αP+FTY		Con	RT/αP	Con+FTY	RT/αP+FTY		Con	RT/αP	Con+FTY	RT/αP+FTY
33.2	18.9	17.7	20.3		2.73893e+06	963407	1.07733e+06	969799		0.039	0.00813	0.29	0.56		1068.18	78.325	3124.25	5430.88
31.3	23.2	18.5	19.5		2.06156e+06	409562	1.155e+06	931782		0.081	0.47	0.33	0.51		1669.86	1924.94	3811.49	4752.09
28.9	26	20.5	19.2		1.96829e+06	416992	591723	1.05542e+06		0.073	0.055	0.3	0.18		1436.85	229.346	1775.17	1899.76
19.2	23.3	25.5	25.5		1.02608e+06	1.04923e+06	1.6974e+06	962293		0.3	0.22	0.38	0.79		3078.25	2308.3	6450.12	7602.12
18.1	18.1	31.6	26.8		940848	790844	146673	950204		0.28	0.15	0.034	0.2		2634.37	1186.27	49.8687	1900.41
30	23.3	23.7	22		1.52069e+06	628238	344031	583003		0.26	0.26	0.027	0.41		3953.79	1633.42	92.8884	2390.31
32.3	22.6	26.8	18.9		351755	1.87827e+06	371825	898287		0.09	0.3	0.72	0.1		316.58	5634.81	2677.14	898.287
13.9	23.3	26.7	24.1		12156.8	1.00448e+06	535490	564106		1.64	0.18	0.66	0.35		199.372	1808.06	3534.23	1974.37
30.2	28.6	32.4	24.6		273552	772505	782273	1.5786e+06		0.077	0.068	0.73	0.6		210.635	525.304	5710.59	9471.59
27	21.4	28.6	27.7		526521	422355	618378	536241		0.094	0.066	0.33	0.11		494.93	278.755	2040.65	589.865
Figure S4G					Figure S4H					Figure S4I					Figure S4J
Con	RT/αP	Con+FTY	RT/αP+FTY		Con	RT/αP	Con+FTY	RT/αP+FTY		Con	RT/αP	Con+FTY	RT/αP+FTY		Con	RT/αP	Con+FTY	RT/αP+FTY
79.4	100	77.3	64.5		848.137	78.325	2415.04	3502.92		20.6	0	22.7	35.3		220.046	1	709.204	1917.1
84.2	65	36.2	47.2		1406.02	1251.21	1379.76	2242.99		15.8	35	63.7	52.3		263.838	673.729	2427.92	2485.34
80.4	64.3	65.4	55.6		1155.23	147.469	1160.96	1056.26		19.6	35.7	34.6	44.4		281.623	81.8764	614.209	843.492
65.1	55.9	67.4	38		2003.94	1290.34	4347.38	2888.8		34.9	44.1	32.1	61.6		1074.31	1017.96	2070.49	4682.9
64.8	66.1	57.1	83.8		1707.07	784.122	28.475	1592.54		34.6	33.9	42.9	16.2		911.494	402.144	21.3937	307.866
56	34.8	83.3	77.4		2214.12	568.43	77.3761	1850.1		44	65.2	16.7	22.6		1739.67	1064.99	15.5124	540.211
63.8	52.6	32.1	67.1		201.978	2963.91	859.362	602.75		36.2	47.4	67.7	32.9		114.602	2670.9	1812.42	295.536
11.1	59.8	95.5	80.8		22.1303	1081.22	3375.19	1595.29		88.9	40.2	4.48	19.2		177.241	726.842	158.334	379.08
82.1	73.7	61.3	54.5		172.931	387.149	3500.59	5162.02		17.9	26.3	38.5	44.5		37.7036	138.155	2198.58	4214.86
80.3	84.4	32.5	24.2		397.429	235.269	663.211	142.747		19.7	15.6	67.5	75.8		97.5012	43.4857	1377.44	447.118
Figure S4L
Con	RT	αP	RT/αP
152.308	9154.76	256.252	10359.7
23.6963	7839.26	6884.76	3991.75
4186.59	1602.95	415.36	14397.2
28847.2	3128.31	20690.9	13564.9
2444.85	22348.7	14829.2	53434.1
28834.8	42475.4	11871.3	31127.2

## Sheet: Supplementary Figure 6
Figure S6C
Con	RT/αP
2702	33597.6
2940.77	71844.2
8728.01	66150.9
11581.6	27347.9

[truncated: 5 more sheets: Supplementary Figure 7, Supplementary Figure 8, Supplementary Figure 9, scRNA-seq data 1, scRNA-seq data 2]
